# Supplementary material for: Association between Plasma Omega-3 and Handgrip Strength According to Glycohemoglobin Levels in Older Adults: Results from NHANES 2011–2012
Source: Nutrients. 2022 Sep 29;14(19):4060. doi: 10.3390/nu14194060 (PMC9572262; doi:10.3390/nu14194060)
Supplement: Supplementary file 1 [file nutrients-14-04060-s001.zip]

Archive with 1 entries (1 files):
- nutrients-1899712-supplementary.pdf
